# Supplementary material for: Purification, Amino Acid Sequence, and Structural Features of a Novel Expansin-like A from the Seeds of Canihua (Chenopodium pallidicaule Aellen)
Source: Int J Mol Sci. 2026 Jun 9;27(12):5213. doi: 10.3390/ijms27125213 (PMC13299222; doi:10.3390/ijms27125213)
Supplement: Supplementary file 1 [file ijms-27-05213-s001.zip]

Archive with 1 entries (1 files):
- ijms-4359839-supplementary.pdf
